# Supplementary material for: Seasonality and Vertical Structure of Microbial Communities in Alpine Wetlands
Source: Microorganisms. 2025 Apr 23;13(5):962. doi: 10.3390/microorganisms13050962 (PMC12114076; doi:10.3390/microorganisms13050962)
Supplement: Supplementary file 1 [file microorganisms-13-00962-s001.zip]

Archive with 1 entries (1 files):
- microorganisms-3520874-supplementary.pdf
